# Supplementary material for: The bone ecosystem facilitates multiple myeloma relapse and the evolution of heterogeneous drug resistant disease
Source: Nat Commun. 2024 Mar 19;15:2458. doi: 10.1038/s41467-024-46594-0 (PMC10951361; doi:10.1038/s41467-024-46594-0)
Supplement: Supplementary file 9 — Source data [file 41467_2024_46594_MOESM9_ESM.xlsx]

## Sheet: Figure 3a
Distance to bone (µm)	% of pHH3+ GFP+ MM cells
Bin Center	Mouse 1	Mouse 2	Mouse 3	Mouse 4	Mouse 5
50	36.5854	51.8519	50	24.4444	35.1852
150	21.9512	22.2222	13.8889	28.8889	31.4815
250	17.0732	14.8148	5.55556	17.7778	11.1111
350	12.1951	3.7037	11.1111	22.2222	16.6667
450	2.43902	3.7037	11.1111	4.44444	3.7037
550	0	3.7037	5.55556	2.22222	1.85185
650	7.31707	0	2.77778	0	0
750	2.43902	0	0	0	0

## Sheet: Figure 3c
Distance to bone (µm)	% of TUNEL+ GFP+ MM cells
Bin Center	Mouse 1	Mouse 2	Mouse 3	Mouse 4	Mouse 5
50	8.82353	5.40541	20	23.8095	2.89855
150	14.7059	24.3243	20	21.4286	7.24638
250	33.8235	24.3243	36	10.7143	13.0435
350	22.0588	13.5135	20	10.7143	17.3913
450	11.7647	21.6216	4	13.0952	23.1884
550	7.35294	10.8108	0	14.2857	15.942
650	1.47059	0	0	5.95238	15.942
750	0	0	0	0	4.34783

## Sheet: Figure 3f
Proliferation Index
CTRL	hMSC	D7	D14	D21	D28
41.238	87.34	63.35	61.732	24.408	40.512
40.34	76.52	92.42	85.57	38.02	37.9
46.3	78.2	71.8	65.7	49.6	33.1

## Sheet: Figure 4e
Days	GFP+ U266 (% live cells) in tib or femur
3	0.0334	0.0012	0.0048	0.0007	0.001	0.0024	0.0008	0.0015	0.0005	0.001
10	0.14	0.12	0.09	0.16	0.06	0.06	0.22	0.13	0.16	0.08
20	0.75	0.1	0.32	0.29	0.23	0.96	0.31	0.43	0.69	1.97
40	3.01	0.69	1.02	3.33	1.34	1.31	0.93	5.44	2.68
105	14.67	41.1	13.35	0.01	42.59	0.43	16.87	37.94	43.7	22.1

## Sheet: Figure 4f
	BV/TV (%)
Days	Tumor Naïve					U266-bearing
2	8.91	8.14				7.45	8.68	7.98	8.93	9.13
10	8.67	10	9.74	7.52	8.09	9.206	7.982	8.41	7.43	8.648
20	7.37	7.93	8.9	6.44	10.68	7.35	5.13	8.75	6.59	4.87
40	7.167	8.41	6.22	5.551	7.44	3.33	3.93	2.14
105	7.87	5.68	4.31	5.45	6.92	1.07	0.43	0.5	1.37	1.5

## Sheet: Figure 4g
Group	MM burden (% of marrow cells)	BV/TV (%)	Tb.N (1/mm)	Tb.Thickness (mm)	Tb. Sp (mm)	Conn.D	SMI	BS (mm2)	BS/BV
Day 2	0.0179	7.45	4.522	0.0368	0.2137	192.797	2.3384	7.3326	70.4507
	0.001	8.68	3.3933	0.0333	0.3801	180.38	2.427	7.1147	78.6972
	0.0032	7.98	4.4063	0.0466	0.2469	383.986	1.1365	7.7088	54.8235
	0.0006	8.93	3.9272	0.0415	0.2742	259.414	1.4472	9.6222	58.1783
	0.001	9.13	3.93331	0.0461	0.3614	138.71	1.9159	4.45287	55.6164
Day 10	0.1	9.206	3.8537	0.0368	0.2773	468.966	0.92106	5.7521	59.5929
	0.17	7.982	3.6522	0.0395	0.2914	203.29	1.89888	7.4612	62.7105
	0.11	8.41	3.2885	0.0417	0.3267	282.76	1.2058	4.9089	56.4841
	0.16	7.43	3.562	0.0419	0.3767	292.079	1.958	4.839	59.944
	0.07	8.648	4.1896	0.0381	0.2519	265.446	2.2116	9.5409	69.5452
Day 20	0.855	7.35	2.7941	0.0498	0.3851	123.564	1.3096	5.3076	51.585
	0.205	5.13	3.5624	0.031	0.2934	201.794	2.5014	6.1358	72.1852
	0.375	8.75	4.6132	0.0357	0.2312	522.436	2.4257	10.1654	71.1998
	0.49	6.59	4.2301	0.0321	0.3954	183.757	2.44	5.7214	78.7782
	1.1	4.87	2.459	0.042	0.487	89.32	2.113	3.4599	67.939
Day 40	2.175	3.33	1.7861	0.048	0.58707	15.5854	2.0338	1.9117	56.9032
	1
	0.975	3.93	2.2235	0.0442	0.4656	113.593	1.458	2.4055	54.8052
	4.385	2.14	2.9905	0.0428	0.3415	21.397	2.611	1.9797	62.594
	2.68
Day 105	28.63	1.07	2.5648	0.0453	0.6767	4.7293	2.7004	1.3632	62.238
	41.1	0.43	1.5036	0.0322	0.5586	19.9857	3.21043	0.4414	73.7835
	37.94	0.5	1.8486	0.0291	0.5407	13.3674	3.321	1.0673	97.8665
	15.11	1.37	2.7023	0.0398	0.3749	23.5122	2.7439	1.4394	68.11
	32.9	1.5	1.8717	0.0307	0.3947	19.3031	2.1412	1.0215	57.4549

## Sheet: Figure 5e
Days	Tumor Naïve					MM
10	0.13	0.04	0.07	0.02	0.38	0.037	0.17	0.006	0.006	0.000291
40	0.289	0.088	0.121	0.045	0.17	3.66		1.05	0.655
100	0.25	0.041	0.0145	0.002	0.471	8.255	1.99	3.31	1.59	3.18

## Sheet: Figure 5f
Days	Tumor Naïve					MM
10	116.74	146.36	135.89	122.87	111.33	225.98	212.04	167.83	201.78	156.801
40	137.753	143.43	140.56	137.75	104.75	39.41		111.33	118.909
100	126.08	158.07	146.76	132.7	100.24	16.38	18.727	21.195	23.67	17.9495

## Sheet: Figure 5g
Days	Tumor Naïve					MM
10	10.4	12.2	9.1	8.93	11.3	9.7	10.1	8.01	7.899	10.44
40	11.4	13.4	10	9.8	12.4	8.44		6.97	6.87
100	11.2	8.3	10.89	8.723	8.19	1.08	1.23	3.45	0.8	1.63

## Sheet: Figure 5h
Days	Tumor Naïve					MM
10	1.1	1.8	2.7	1.82	3.66	1.3	3.49	3.88	2.1	1.94
40	1.43	2.94	2.11	1.758	2.566	5.24		5.84	3.13
100	3.81	3.24	2.09	3.73	3.43	5.84	4.32	7.77	4.89	4.8

[truncated: 33 more sheets: Figure 6a, Figure 6g, Figure 6h, Figure 6i, Figure 6j, Figure 6k, Figure 6l, Figure 6m, Figure 6n, Figure 7b, Figure 7d, Figure 7f, Figure 7h, Figure 8c, Figure 8d, Supp 2a, Supp 2f, Supp 3a, Supp 3b, Supp 4a …]
